# Supplementary material for: Plasma hPG80 (Circulating Progastrin) as a Novel Prognostic Biomarker for Hepatocellular Carcinoma
Source: Cancers (Basel). 2022 Jan 13;14(2):402. doi: 10.3390/cancers14020402 (PMC8774261; doi:10.3390/cancers14020402)
Supplement: Supplementary file 1 [file cancers-14-00402-s001.zip]

Archive with 1 entries (1 files):
- cancers-1551292-supplementary.pdf
